# Supplementary material for: Plasma Levels of a Cleaved Form of Galectin-9 Are the Most Sensitive Biomarkers of Acquired Immune Deficiency Syndrome and Tuberculosis Coinfection
Source: Biomolecules. 2020 Oct 30;10(11):1495. doi: 10.3390/biom10111495 (PMC7693693; doi:10.3390/biom10111495)
Supplement: Supplementary file 1 [file biomolecules-10-01495-s001.zip]

Archive with 3 entries (2 files):
- biomolecules-943414-SI/
- biomolecules-943414-SI/Biomolecules(proof)_Suppli Figs_2020.10.29.pptx
- biomolecules-943414-SI/biomolecules-943414-supplementary.docx
